# Supplementary material for: Hapten-labeled DNA probes can be stored and used in fluorescence in situ hybridization for decades
Source: Front Genet. 2025 May 30;16:1569308. doi: 10.3389/fgene.2025.1569308 (PMC12163036; doi:10.3389/fgene.2025.1569308)
Supplement: Supplementary file 1 [file Table1.xlsx]

## Sheet:  Table S1 - homemade probes
localization cytoband	localization - molecular (GRCh37/hg19)	probe LSP	paint probe	centromeric probe	labelling bio / 1. test done on	probe used again	years in between	labelling dig / 1. test done on	probe used again	years in between	labelling SG / 1. test done on	probe used again	years in between	labelling SO / 1. test done on	probe used again	years in between	labelling TR / 1. test done on	probe used again	years in between	labelling SA 1. test done on	probe used again	years in between
1p36.22	10,152,995-10,247,416	RP4-575L21			08.06.2012	2022-09-09	10
1p36.11	27,358,936-27,479,943	RP4-633N17			23.01.2013	2023-08-15	10
1p36.11	27,702,736-27,780,057	RP1-144C9						04.02.2015	2021-03-08	6
1p35.3	29,608,535-29,728,919	RP3-437I16			23.01.2003	2022-06-08	19
1p32.1	60,408,756-60,592,274	RP11-620J3			17.01.2018	2024-09-10	6
1p31.3	65,978,466-66,161,580	RP11-430H12			07.04.2016	2021-09-07	5
1p31.1	72,154,973-72,322,307	RP11-175G14						14.09.2017	2024-09-12	7
1p31.1	73,042,535-73,211,351	RP11-261J10									14.01.2016	2024-09-16	8
1p31.1	77,374,969-77,475,567	RP4-739M21						26.04.2016	2023-07-24	7
1p31.1	78,044,661-78,108,105	RP11-306I4			02.02.2018	2023-08-17	5
1p22.3	87,146,118-87,273,964	RP4-612B15												19.04.2018	2023-07-24	5
1p13.2	115,892,026-116,085,018	RP11-702H21															10.12.2015	2019-04-15	4
1p12	119,699,918-119,856,975	RP11-418J17			26.01.2011	2022-11-14	11
1q21.1-qter	142,600,001-249,250,621		pcp 1q																	05.08.2016	29.12.2020	4
1q21.1	145,288,433-145,455,250	RP11-35B4			16.11.2015	2022-08-03	7	25.05.2011	2020-01-30	9				02.11.2011	2019-06-05	8
1q21.2	148,776,346-148,947,829	RP11-66D16						28.01.2013	2018-08-06	5
1q24.3	171,863,204-172,019,044	RP11-277C14			04.12.2011	2023-11-28	12
1q25.1	173,694,566-173,828,502	RP3-383J4						20.03.2013	2022-02-17	9
1q25.2	176,030,986-176,190,575	RP11-415M14			26.03.2013	2018-11-16	5
1q25.3	180,827,031-181,029,634	RP11-46A10			20.03.2013	2023-04-11	10
1q31.1	187,176,771-187,347,410	RP11-108M21												23.10.2018	2022-02-17	4
1q42.13	229,557,137-229,677,513	RP4-679K16			21.09.2016	2024-05-29	8
1q42.3	236,089,034-236,192,641	RP5-940F7									12.04.2016	2023-12-13	7
1q43	240,890,889-241,064,522	RP11-80B9						14.04.2016	2023-07-20	7
1q43	241,935,720-242,079,686	RP11-553N16												08.12.2015	2023-07-19	8
1q44	244,611,050-244,778,603	RP11-59D11			16.01.2015	2022-03-21	7							11.04.2016	2022-03-21	6
2pter-qter	1-243,199,373		wcp 2		2015-04-17	2020-07-22	5							2023-02-22	2023-02-22	1				02.04.2024	02.04.2024	1
2p25.1	9,696,028-9,696,904	RP11-214N9						12.11.2018	2024-02-16	6
2p23.2	28,560,953-28,718,617	RP11-373D23						13.02.2001	2024-10-10	23
2p21	46,443,320-46,552,750	RP11-130P22			01.07.2014	2020-03-09	6
2p16.3	50,413,571-50,579,117	RP11-737H13			05.12.2011	2021-09-23	10
2q11.1~11.2	95,617,775-95,787,635	RP11-708D7												09.01.2017	2023-04-04	6
2q11.2-qter	96,800,001-243,199,373		pcp 2q		2013-07-18	2024-03-05	11
2q13	110,820,185-110,991,352	RP11-845E8			13.01.2012	2023-05-15	11
2q13	110,989,349-111,195,258	RP11-20N5						19.02.2018	2023-05-15	5
2q13	111,437,802-111,551,451	RP11-480O8			01.07.2003	2024-08-07	21
2q21.1	131,781,483-131,952,553	RP11-209H16			09.11.2005	2023-01-02	18
2q23.3	153,589,449-153,743,069	RP11-58K7			27.04.2011	2021-01-26	10
2q24.2	162,059,899-162,229,595	RP11-26B22						23.04.2014	2021-03-31	7
2q24.3	165,353,981-165,528,405	RP11-452N17			05.12.2011	2021-03-31	10
2q24.3	168,981,812-169,130,078	RP11-818E9			18.01.2001	28.07.2022	21
2q31.1	172,791,661-172,961,212	RP11-472A3									21.11.2011	2024-08-19	13
2q31.1	176,024,905-176,197,622	RP11-12N7			26.08.2010	2021-08-09	11
2q31.1	177,786,243-177,942,442	RP11-117J10												16.05.2011	2023-10-23	12
2q31.2	179,258,138-179,430,965	RP11-65L3												20.04.2017	2024-08-19	7
2q32.1	185,216,500-185,377,594	RP11-2F5												11.11.2005	2020-07-22	15
2q33.1	198,545,605-198,588,110	RP11-115H23						04.07.2014	2020-07-22	6
2q33.3	207,138,713-207,286,174	RP11-470J24						12.07.2018	2023-03-23	5
2q33.3	207,994,310-208,152,950	RP11-309L6			03.09.2015	2023-09-21	8
2q34	210,243,427-210,441,966	RP11-479L11						03.09.2015	2024-07-23	9
2q35	216,135,614-216,232,241	RP11-804M4			18.01.2001	2023-09-15	22
2q35	219,118,848-219,127,559	RP11-378A13															09.11.2016	2023-03-17	7
2q37.1-qter	~231,000,000-243,199,373		midi44		08.03.1999	27.12.2024	25
2q37.2	235,961,142-236,092,649	RP11-1345D17						16.07.2008	2023-08-28	15
2q37.3	238,020,293-238,151,596	RP11-585E12						03.08.2016	2021-03-17	5
2q37.3	239,954,693-240,154,664	RP11-275G7			15.03.2018	2023-08-28	5
2q37.3	243,029,505-243,030,608	RP11-341N2												05.03.2013	2021-03-16	8
3pter-qter	1-198,022,430		wcp 3		2019-08-21	2024-09-05	5	2017-09-07	2020-04-02	3
3p26.2	3,159,219-3,329,869	RP11-95E11						02.02.2018	2024-11-22	6
3p26.1	6,833,202-7,001,967	RP11-77I5												05.05.2011	2024-02-29	13
3p21.31	49,137,311-49,323,897	RP11-73L7			26.02.2011	2021-02-05	10
3p21.31	49,980,786-50,146,238	RP11-23I5						04.05.2015	2021-11-11	6
3p21.1	54,220,390-54,383,426	RP11-673C15						24.06.2014	2023-09-21	9
3p14.3	54,444,424-54,595,624	RP11-265K9						29.06.2005	2024-05-02	19
3p14.2	60,249,363-60,249,812	RP11-34D21			03.07.2015	2020-02-13	5
3q11.2-qter	93,900,001-198,022,430		pcp 3q		2014-06-25	2022-08-16	8
3q13.2	111,309,009-111,456,905	RP11-402J7									15.08.2011	2023-02-20	12
3q21.1	123,870,807-123,871,910	RP11-521J5						07.12.2015	2020-12-22	5
3q25.1	150,025,778-150,196,136	RP11-145F16												19.04.2018	2023-06-07	5
3q26.1-29	~162,500,000-192,500,000		midi70		09.09.1999	27.12.2024	25
3q26.1	163,807,028-163,982,357	RP11-198G24												21.11.2011	2024-04-18	13
3q26.2	168,849,719-168,989,951	RP11-80M12						10.03.2017	2024-08-16	7
3q26.31	172,372,558-172,373,088	RP11-44A1			17.09.2018	2024-08-19	6
3q27.1	183,322,198-183,511,439	RP11-14I2			23.04.2013	2021-11-25	8
3q27.1~27.2	184,483,643-184,639,868
3q28	190,397,346-190,547,833	RP11-95L3			17.02.2015	2024-06-19	9
3q29	196,359,811-196,528,895	RP11-470E12			04.01.2016	2019-05-08	3	16.12.2015	2024-01-30	9
4pter-p12	1-48,200,000	RP11-355G7	pcp 4p		1998-11-17	2024-12-24	26							2016-04-05	2021-09-13	5				2018-04-26	2024-03-05	6
4p16.3	3,253,016-3,454,988	RP11-1029F10						16.12.2014	2023-04-11	9
4p16.1	6,211,749-6,386,097	RP11-261G12												08.01.2018	2023-04-11	5
4p16.1	8,024,392-8,024,853	RP11-338K13			18.12.2017	2023-03-01	6
4p15.32	17,047,490-17,075,407	RP11-24D11						09.03.2012	2019-11-07	7
4p15.31	18,419,916-18,603,668	RP11-441O12						10.12.2014	2024-01-19	10
4p15.31	21,056,191-21,232,036	RP11-521C6						09.03.2012	2020-03-19	8
4p15.2	24,472,029-24,639,161	RP11-192P23						17.04.2013	2023-12-21	10
4p14	40,371,768-40,558,062	RP11-588L15						12.12.2011	2018-01-18	7
4p12	47,569,252-47,735,428	RP11-100N21												13.10.2017	2023-06-09	5
4q12-qter	52,700,001-191,154,276		pcp 4q		2015-12-17	2018-08-22	3				2016-02-09	2021-09-13	5							2018-04-26	2024-03-05	6
4q13.1	63,944,756-64,088,283	RP11-257A22						21.12.2015	2024-03-05	9
4q13.1	64,943,043-65,027,790	RP11-13K9						22.10.2015	2022-10-04	7
4q21.21	81,097,203-81,291,354	RP11-377G16						19.09.2017	2022-09-22	5
4q21.21	82,018,118-82,182,512	RP11-110P12												16.05.2011	2024-03-12	13
4q22.3	96,775,069-96,934,570	RP11-354C17															17.11.2017	2024-04-26	7
4q22.3	97,629,461-97,809,092	RP11-122F6						06.08.2014	2021-05-31	7
4q24	101,291,570-101,452,961	RP11-13F20			26.05.2014	2021-05-11	7
4q26	117,524,311-117,618,879	RP11-320L7			07.05.2014	2023-02-16	9
4q28.3	131,998,548-132,083,565	RP11-488I4			30.11.2012	2022-10-20	10
4q31.21	143,534,878-143,652,671	RP11-141I1						07.12.2012	2024-05-24	12
4q32.2	162,734,633-162,907,965	RP11-10O3						15.04.2011	2022-05-19	11
4q32.2	163,248,364-163,392,014	RP11-1G8						13.01.2011	2019-07-12	8
4q35.1	184,128,846-184,324,889	RP11-451F20			17.12.2015	2022-06-17	7
4q35.2	188,285,250-188,439,933	RP11-91J3						17.02.2017	2024-09-10	7
5pter-p12	1-46,100,000		pcp 5p		2017-03-31	2022-09-09	5													05.11.2013	2021-03-12	8
5p15.2	13,237,438-13,293,110	RP11-269G2			23.07.2015	2023-10-11	8
5p14.1	24,734,564-24,889,121	RP11-53C13			19.04.2005	2023-10-11	18
5p13.3	33,583,074-33,709,599	RP11-727F19			04.12.2011	2021-10-21	10
5q11.2	53,329,491-53,484,503	RP11-160F8						11.08.2012	2020-07-06	8
5q12.1	60,277,814-60,437,720	RP11-65N6												16.05.2011	2024-11-28	13
5q12.3	63,289,713-63,463,249	RP11-18K15						27.05.2013	2022-12-05	5
5q13.2	70,144,725-70,311,057	RP11-164H10			18.03.2015	2024-11-28	9
5q23.1	119,993,772-119,994,066	RP11-565F4			28.10.2013	2024-03-15	11
5q23.2	126,063,045-126,204,951	RP11-434D11						01.09.2015	2024-03-12	9
5q31.1	132,497,629-132,676,650	CTB-49A3						31.03.2015	2022-09-22	7
5q31.2	139,086,359-139,274,667	CTB-35F21			01.12.2011	2024-06-03	13
5q31.3	141,545,332-141,547,952	CTC-463A16			04.12.2011	2019-04-09	8
5q32	149,239,315-149,369,797	CTC-307M15			15.06.2018	2024-10-14	6
5q35.3	177,396,512-177,456,544	RP11-1252I4			19.09.2017	2024-08-13	7
5q35.3	178,310,994-178,522,967	RP11-281O15									07.09.2017	2023-04-19	6
6p22.3	20,972,522-21,073,255	RP1-201D7						02.03.2012	2018-10-23	6
6p22.2	25,386,713-25,522,326	RP11-289G11						18.02.2013	2023-08-03	10
6p21.32	33,238,006-33,413,787	RP11-159O7												16.05.2011	2023-05-17	12
6p21.1	43,858,030-43,942,901	RP11-227E22			30.07.2013	2023-05-17	10
6p12.3	47,307,024-47,461,399	RP11-11J8						31.12.2012	2024-12-20	12
6p12.1	56,418,292-56,537,957	RP1-61B2			11.10.2006	2024-12-20	18	20.05.2011	2024-02-23	13
6q12	68,358,465-68,505,983	RP11-387L5			11.07.2016	2020-07-20	4							09.02.2017	2024-02-23	7
6q13	72,607,650-72,762,048	RP11-63F13												16.05.2011	2019-01-08	8
6q14.1	76,060,032-76,245,262	RP11-1043P14												16.05.2011	2021-07-15	10
6q14.1	80,760,681-80,796,245	RP11-296E7						23.09.2013	2022-09-21	9
6q15	88,754,295-88,866,506	RP1-23D17						12.07.2016	2022-11-14	6
6q25.1	151,963,572-152,160,349	RP11-655H19						19.12.2013	2023-10-02	10
6q25.3	159,484,607-159,666,463	RP11-13P5												08.10.2018	2023-10-23	5
6q26	162,662,794-162,836,403	RP11-150P20			24.08.2011	2023-10-02	12	19.04.2011	2020-08-11	9
6q26	162,873,658-163,035,045	RP11-266I4						18.05.2015	2021-02-05	6
6q27-qter	~164,500,000-171,115,067		midi6q27		07.07.1997	2024-12-27	27
6q27	165,676,195-165,708,422	RP11-85G2			19.12.2013	2024-04-16	11
7pter-qter	1-159,138,663		wcp 7																	12.09.2024	12.09.2024	1
7pter-p11.2	1-58,000,000		pcp 7p																	2017-03-30	2023-02-01	6
7p22.1	6,621,115-6,780,323	RP11-188M14												26.06.2011	2024-12-02	13
7p15.1	28,009,646-28,200,287	RP4-781A18			25.01.2015	2020-11-05	5
7p14.2	35,637,895-35,788,016	RP11-379H18			17.11.2017	2023-02-01	6
7p13	44,509,709-44,690,809	RP11-52M17												25.10.2017	2023-11-06	6
7p11.2	56,671,930-56,835,595	RP11-10F11			15.04.2011	2018-04-10	7
7q11.2-qter	61,700,001-159,138,663		pcp 7q		2011-11-11	2015-10-19	4													2018-04-26	2023-02-01	5
7q11.21	63,463,475-63,577,390	RP11-3N2															10.07.2013	2019-05-06	6
7q11.21	65,391,100-65,482,502	RP11-252P18			24.10.2013	2024-07-16	11
7q11.23	72,744,119-72,851,046	CTB-23I15			12.10.2015	2024-06-26	9				19.02.2015	2020-10-19	5
7q11.23	73,504,001-73,626,960	RP11-422O1												2017-11-09	2021-02-26	4
7q21.11	81,663,291-81,720,377	RP11-575G1						18.12.2018	2024-07-16	6
7q21.13	88,833,340-88,930,097	RP5-998H4															29.05.2017	2023-04-05	6
7q21.2	92,162,565-92,236,263	RP5-1099C19						02.02.2018	2023-11-06	5
7q22.1	100,256,814-100,355,689	RP11-336D7			02.02.2004	2022-08-01	18
7q31.1	110,872,350-111,038,810	RP11-80I21												05.05.2011	2022-08-01	11
7q31.31	118,842,071-119,019,367	RP11-105B19			09.04.2015	2023-10-25	8							20.04.2015	2021-04-19	6
7q31.33	123,805,532-123,924,641	RP5-902E20						17.03.2012	2023-10-25	9
7q31.33	125,044,769-125,173,204	RP11-807H17						17.03.2017	2023-02-06	6
7q32.2	129,427,089-129,567,044	RP11-36B6						11.04.2016	2021-04-16	5
7q32.2	129,428,089-129,640,250	RP11-437L1						17.03.2017	2023-02-06	6
7q32.3	130,620,297-130,721,755	RP11-138A9												23.05.2011	2023-10-25	12
7q32.3	130,947,843-131,142,365	RP11-329I5												11.04.2014	2023-01-31	9
7q34	142,778,625-142,880,411	RP11-468M15			14.02.2014	2023-02-16	9
8pter-qter	1-146,364,022		wcp 8		2014-08-21	2022-01-03	8													28.11.2024	28.11.2024	1
8p23.1	7,114,092-7,270,057	RP11-594D21						01.06.2012	2023-12-21	9
8p23.1	7,308,138-7,318,428	RP11-122N11			19.10.2012	2022-07-14	10	19.04.2011	2021-05-25	10
8p23.1	9,752,480-9,920,010	RP11-241P12			04.05.2017	2023-09-04	6
8p23.1	11,580,382-11,765,706	RP11-80B8									27.10.2016	2022-12-12	6
8p23.1	11,702,672-11,765,719	RP11-589N15			07.02.2012	2020-06-10	8
8p23.1	12,389,117-12,546,611	RP11-24D9						21.12.2017	2023-06-24	6
8p22-8p22	~12,700,001-19,000,000		midi8p22					06.09.1996	2024-12-27	28
8p22	17,707,682-17,802,359	RP11-156K13												04.01.2018	2024-08-26	6
8p21.3	21,137,316-21,344,395	RP11-459H21									25.06.2012	2021-10-18	9
8p11.21	42,384,567-42,555,145	RP11-503E24			28.10.2014	2022-10-18	8										01.03.2018	2023-07-03	5
8p11.21~11.1	43,046,826-43,238,646	RP11-726G23									12.04.2011	2020-06-08	9
8q11.2-qter	48,100,001-146,364,022		pcp 8q		2017-03-20	2023-01-19	6													2015-06-11	2018-02-23	3
8q11.23	53,333,989-53,375,662	RP11-373H15			02.03.2012	2023-10-23	9
8q21.11	77,232,101-77,309,971	RP11-240O2									13.06.2016	2023-07-26	7
8q21.2	86,315,347-86,444,141	RP11-317J10			28.03.2018	2023-07-21	5
8q21.3	90,050,966-90,151,210	RP11-353O11			08.06.2015	2024-07-09	9
8q21.3	93,132,582-93,293,319	RP11-260D13						08.06.2015	2023-07-21	8
8q22.3	104,806,563-104,945,966	RP11-188I6												02.07.2018	2022-11-14	4
8q23.1	107,751,283-107,904,068	RP11-79F7												23.10.2018	2024-02-20	6
8q24.22	132,524,143-132,693,603	RP11-1134E3			23.07.2024	23.07.2024	1
8q24.23	141,326,690-141,482,623	RP11-65A5						10.10.2011	2022-10-18	11
9pter-qter	1-141,213,431		wcp 9								10.05.2022	2024-08-26	2
9pter-p11.2	1-47,300,000		pcp 9p					2012-10-30	2024-05-13	12
9p24.3~p34.2	2,146,330-2,306,367	RP11-48M17						20.03.2013	2024-10-10	11
9p24.1	4,829,656-5,001,841	RP11-125K10			27.11.2017	2023-04-25	6
9p24.1	9,694,354-9,833,759	RP11-527D15												18.12.2017	2024-04-18	7
9p23	11,909,073-12,084,271	RP11-10C15									31.03.2017	2023-04-15	6
9p23	12,884,920-12,962,270	RP11-187K14												31.07.2017	2024-11-12	7
9p13.3	35,025,513-35,225,382	RP11-182N22			18.08.2003	2023-05-04	20
9p12	42,462,402-45,361,094	RP11-128P23						07.03.2012	2021-06-01	9							07.09.2006	2022-11-03	16
9q13-qter	65,900,001-141,213,431		pcp 9q		2014-02-25	2022-05-31	8
9q21.2	80,478,954-80,694,252	RP11-574G7												03.07.2012	2018-06-26	6
9q22.31	95,242,072-95,409,805	RP11-19J3									27.06.2018	2021-02-10	3
9q22.31	95,380,901-95,565,095	RP11-615P17			13.01.2013	2024-11-11	11							22.08.2017	2022-02-17	5
9q22.33	100,704,795-100,785,110	RP11-535C21									31.03.2017	2024-11-12	7
9q34.11	130,341,643-130,505,357	RP11-42D4						19.04.2011	2023-05-17	12
9q34.11	130,860,984-131,055,030	RP11-395N15												20.03.2019	2022-06-29	3
9q34.11	131,463,694-131,628,357	RP11-545E17			09.05.2012	2018-01-31	6							15.02.2018	2023-06-14	5
9q34.11~34.12	133,480,545-133,654,007	RP11-57C19						19.06.2015	2024-01-12	9
9q34.3	138,981,971-139,136,889	RP11-83N9						09.05.2012	2024-01-05	12
9q34.3	139,252,829-139,439,290	RP11-413M3			09.03.2012	2023-12-21	11
9q34.3	140,403,320-140,596,187	RP11-417A4			09.03.2012	2023-05-17	11
10pter-p11.2	1-38,000,000		pcp 10p																	2017-08-17	2021-11-02	4
10q11.21	45,230,758-45,322,081	RP11-18M11												27.12.2017	2022-01-19	5
10q11.22	46,256,855-46,426,964	RP11-175I17												11.11.2011	2022-06-09	11
10q11.22	46,476,971-46,643,685	RP11-343H22												11.11.2011	2024-08-26	13
10q11.22	49,299,274-49,451,532	RP11-13E1			03.11.2017	2022-01-19	5
10q21.1	58,141,023-58,290,923	RP11-123L21			04.06.2015	2024-02-27	9
10q21.1	58,819,419-58,901,626	RP11-308N23						21.12.2017	2024-02-27	7
10q21.1	60,425,343-60,600,666	RP11-79I23						04.06.2015	2023-02-02	8
10q21.2	64,150,043-64,285,336	RP11-13A2			02.06.2015	2023-12-04	8
10q21.3	66,653,125-66,836,694	RP11-293F6						02.06.2015	2024-05-28	9
10q22.2	77,022,918-77,212,557	RP11-399K21															07.09.2021	2024-09-07	3
10q22.3	80,414,772-80,571,587	RP11-259A6			03.06.2015	2024-11-25	9
10q22.3	80,912,490-80,954,361	RP11-574P20						10.06.2015	2024-09-03	9
10q23.1	83,931,176-84,113,201	RP11-319L5						03.06.2015	2024-08-13	9
10q23.31	89,557,022-89,719,607	RP11-383D9			02.06.2015	2024-09-03	9
10q24.32	103,294,719-103,469,956	RP11-916F7			19.04.2011	2019-06-05	8
10q26.2	128,086,488-128,256,864	RP11-179O22			17.02.2012	2019-05-21	7
10q26.2	128,421,784-128,549,334	RP11-310M21			19.03.2019	2023-04-19	4
11p15.5~15.4	2,668,106-2,849,116	RP11-38L8												10.07.2013	2022-03-10	9
11p15.4	2,777,363-2,970,442	RP11-481E11			14.11.2012	2024-09-18	12
11p15.4	4,055,946-4,238,467	RP11-23F23			08.03.2005	2020-02-13	15
11p15.4	5,147,632-5,218,890	RP11-1205H24			02.05.2005	2021-09-13	16
11p15.1	20,250,015-20,415,964	RP11-6K5			13.07.2015	2021-10-20	16	20.05.2011	2015-07-01	4
11p14.2	26,307,258-26,309,554	RP11-430L3						11.05.2018	2023-08-09	6
11q12.2	61,446,469-61,635,256	RP11-467L20						02.03.2012	2019-11-19	7
11q14.1	84,254,200-84,435,437	RP11-281H14			05.08.2016	2024-01-05	8
11q21	93,401,309-93,549,449	RP11-236L3						21.11.2012	2023-08-21	11
11q21	94,103,866-94,296,541	RP11-685N10						11.11.2012	2022-04-07	10
11q21	94,360,703-94,522,127	RP11-349I16						21.11.2012	2023-07-27	11
11q21	95,929,949-96,073,030	RP11-16K5			21.11.2012	2021-11-09	9
11q21	96,650,441-96,797,156	RP11-25P2			21.11.2012	2023-08-15	11
11q22.1	97,597,563-97,823,733	RP11-379J13			21.11.2012	2023-08-09	11
11q22.3	107,366,396-108,141,150	RP11-56J3												05.12.2016	2023-07-26	7
11q23	~110,500,00-118,000,000		midi11q23		14.12.1995	27.12.2025	30
11q23.1	111,618,733-111,769,107	RP11-108O10			07.02.2018	2023-11-24	5
11q23.3	115,892,338-116,103,934	RP11-795E18						07.10.2013	2021-11-09	8
11q23.3	118,643,767-118,890,685	CTD-3245B9												14.11.2011	2023-08-21	12
11q23.3	119,222,049-119,392,148	RP11-46D5						15.03.2012	2022-09-28	10
11q23.3	119,692,013-119,692,838	RP11-215D10						07.02.2018	2023-11-02	5
11q24.1	121,285,676-121,316,489	RP11-142I2						16.03.2012	2023-11-13	11
11q24.1~24.2	123,760,895-123,943,102	RP11-485A5			18.03.2016	2024-10-16	8
11q24.2	125,080,268-125,256,321	RP11-100P11									15.04.2015	2023-07-17	8
11q24.2	126,915,391-127,001,582	RP11-168K9						18.03.2016	2023-10-23	7
11q24.3	129,821,220-130,009,391	RP11-567M21			16.12.2015	2021-12-09	6
11q25	132,947,448-133,120,135	RP11-545G16									20.04.2015	2024-10-08	11
12pter-p11.21	1-33,300,000		pcp 12p		2012-01-25	2024-06-24	12
12p13.31~13.2	9,803,160-10,777,972	RP11-13C13						21.11.2013	2022-09-28	9
12p13.2	11,127,424-11,293,286	RP11-673D15						09.03.2012	2023-07-06	11
12p12.3	16,193,015-16,279,962	RP11-489N6															05.01.2018	24.10.2022	4
12p12.1	24,132,898-24,304,940	RP11-681A17												05.01.2017	2020-04-22	3
12p11.23	26,605,572-26,785,419	RP11-350G2						23.07.2024	23.07.2024	1
12p11.21	31,471,644-32,029,051	RP11-517B23			11.06.2012	2021-03-02	9
12q12-qter	38,200,001-133,851,895		pcp 12q		2015-10-30	2023-10-19	8													2016-01-14	2024-09-16	8
12q12	41,467,007-41,650,908	RP11-498B21						11.06.2012	2022-01-26	10
12q13.11	47,578,030-47,768,076	RP11-493L12			14.10.2016	2021-10-06	5
12q21.1	71,747,228-71,907,227	RP11-578B16			10.12.2011	2018-01-17	7
12q21-31~21.32	88,850,430-89,022,675	RP11-900F13			10.07.2017	2021-11-23	4
12q24.13	112,830,821-113,001,408	RP11-9P8						13.01.2012	2021-10-04	9
13pter-qter	1-115,169,878		wcp 13					2014-04-02	2021-02-17	7
13q12.11	20,323,995-20,488,914	RP11-61K9									21.01.2019	2024-02-13	5	06.03.2017	2020-12-07	3
13q13.3	35,546,089-35,651,526	RP11-66B8						17.06.2008	2022-02-16	14
13q21.32	68,108,313-68,250,125	RP11-520F22			22.08.2012	2021-01-06	11
13q22.1	73,353,947-73,509,116	RP11-555G22						06.01.2014	2025-01-13	11
13q22.2	75,621,014-75,772,616	RP11-132L12			15.12.2014	2021-04-14	7
13q22.2	76,393,516-76,542,003	RP11-332E3																		09.02.2015	2023-12-15	8
13q31.1	81,815,168-81,845,753	RP11-421K11						21.09.2016	2024-11-07	8
13q31.2	89,132,204-89,187,084	RP11-478H12			15.11.2013	2024-03-08	11
13q32.3	100,103,152-100,122,997	RP11-442I9						06.11.2012	2019-04-01	7
13q33.1	102,522,688-102,709,383	RP11-564N10						16.05.2014	2021-11-11	7
14pter-qter	1-104,000,000		wcp 14																	02.05.2024	02.05.2024	1
14q11.2-q21.3	19,100,001-45,460,250		MCB14-1											19.09.2013	2023-01-18	10
14q11.2	20,814,125-20,814,672	RP11-332N6						02.03.2011	2023-06-24	12	23.01.2016	2023-07-19	7
14q11.2	22,584,958-22,737,103	RP11-642H22						21.11.2012	2023-05-22	11
14q12	29,245,039-29,383,468	RP11-1142D18			19.04.2011	2019-09-18	8
14q21.2	44,838,106-44,972,901	RP11-99L13						04.05.2018	2023-08-17	5
14q23.1	60,972,692-61,168,517	RP11-354M14			19.04.2011	2023-08-21	12
14q24.1	70,543,612-70,729,879	RP11-486O13						10.12.2014	2023-08-21	9
14q24.3	73,960,497-74,127,070	RP3-414A15			29.09.2013	2024-04-25	11
14q31.1	80,030,106-80,193,689	RP11-242P2						20.06.2016	2024-10-24	8
14q31.1	80,270,910-80,451,013	RP11-526N18						19.12.2016	2024-05-06	8
14q32.2	97,051,903-97,249,591	RP11-433J8						24.11.2016	2022-09-13	6
14q32.2~32.31	101,312,169-101,480,617	RP11-152F7						19.04.2011	2018-04-10	7				30.04.2014	2022-09-13	8
14q32.31	102,020,799-102,201,965	RP11-373D12						04.04.2014	2024-02-02	10
14q32.32~32.33	103,925,379-104,119,228	RP11-841O22			10.02.2014	2024-02-02	10
15pter-qter	1-102,531,392		wcp 15		10.02.2019	2024-12-16	5				07.11.2024	07.11.2024	1
15q11.2	22,469,103-22,596,193	RP11-603B24															25.02.2013	2020-10-27	7
15q11.2	22,876,632-22,990,939	RP11-289D12			11.03.2016	2023-06-14	7
15q11.2	22,973,229-23,141,039	RP11-307C10			25.09.2015	2022-03-09	7							13.09.2021	2024-10-01	3
15q11.2	23,763,374-23,863,963	RP11-73C9						21.11.2014	2022-02-22	8
15q11.2	24,652,451-24,835,746	RP11-110H15						02.09.2014	2021-02-18	7
15q12	26,157,784-26,272,283	RP11-446P9			07.03.2012	2021-06-23	9
15q12	27,378,533-27,546,284	RP11-570N16			07.03.2012	2022-09-15	10
15q13.2	29,713,227-29,826,551	RP11-408F10						04.05.2017	2023-10-19	6
15q13.3	30,498,327-30,614,816	RP11-261B23						07.03.2012	2021-03-24	9
15q13.3	30,908,751-31,051,705	RP11-736I24						21.09.2019	2024-04-19	5
15q13.3	31,420,598-31,579,516	RP11-164K24						17.03.2016	2021-04-13	5
15q13.3	31,974,420-32,145,067	RP11-456J20			10.12.2011	2024-04-19	13
15q13.3	32,352,407-32,517,573	RP11-624A21			10.12.2011	2024-12-16	13	29.03.2017	2023-06-14	6
15q13.3	32,425,896-32,624,748	RP11-30N16			01.07.2017	2021-03-24	4	30.11.2012	2021-03-23	9
15q14	34,750,117-34,882,637	RP11-1H8						07.03.2012	2022-09-15	10
15q14	37,040,775-37,073,114	RP11-70A1															05.08.2024	2024-10-15	1
15q14	37,124,833-37,270,098	RP11-122D10			10.12.2011	2021-06-23	10
15q15.1	39,828,856-40,012,551	CTD-2033D15												18.08.2011	2019-06-05	8
15q15.1	40,612,834-40,783,377	RP11-64K12						11.07.2011	2018-07-25	7
15q21.2	50,586,357-50,763,569	RP11-802B2												05.05.2011	2019-09-13	8
15q21.3	55,624,603-55,775,684	RP11-178D12						01.09.2015	2020-07-28	5
15q24.1	73,082,096-73,240,818	RP11-907B8						09.03.2012	2023-02-28	11
15q24.2	76,006,756-76,162,276	RP11-24M17			02.10.2014	2022-04-28	8
15q25.2	82,450,495-82,579,971	RP11-652P10						02.03.2012	2022-04-28	10
15q25.3	85,269,775-85,416,530	RP11-7M10			02.03.2012	2019-05-06	7
16pter-qter	1-90,354,753		wcp 16																	02.06.2021	2024-01-05	3
16pter-p11.2	1-34,600,000		pcp 16p					2011-06-15	2019-04-01	8
16p13.3	588,659-789,507	CTD-2524J22						10.12.2011	2023-08-22	12
16p13.3	1,347,261-1,484,290	CTC-357L21			13.08.2013	2023-08-22	10
16p13.3	3,720,076-3,914,571	RP11-619A23			21.05.2013	2023-08-23	10
16p13.11	14,815,688-14,998,536	RP11-719K4			13.01.2012	2018-08-16	6
16p13.11	15,693,500-15,860,309	RP11-114I21			27.09.2011	2020-07-08	9
16p13.11~12.3	16,723,774-16,856,609	RP11-14N9			10.12.2011	2020-05-19	9
16p12.2	21,397,775-21,564,932	RP11-489A11						31.12.2012	2023-05-30	11
16p12.2	21,489,603-21,926,233	RP11-449K24						19.04.2011	2023-02-15	12
16p12.2	21,613,952-21,791,482	RP11-338J22			31.01.2013	2022-08-01	9
16p12.2~12.1	24,089,175-24,270,169	RP11-705C1			02.02.2018	2021-08-04	3							27.05.2011	2022-01-03	11
16p11.2	28,899,163-29,042,192	RP11-264B17			04.05.2017	2023-02-15	6	07.03.2019	2023-04-19	4
16p11.2	29,501,197-29,702,352	RP11-368N21			25.01.2017	2024-12-27	7
16p11.2	29,985,733-30,151,818	RP11-114A14			17.08.2015	2020-12-16	5	07.06.2016	2021-01-25	5
16p11.2	32,299,887-32,436,723	RP11-408D2			07.11.2022	2024-07-05	2	17.05.2017	2023-12-21	6
16p11.2	33,222,090-33,465,272	RP11-341P6						13.12.2011	2024-01-05	13
16p11.1~11.2	34,618,594-34,769,642	RP11-80F22															05.12.2005	2023-08-28	18
16q12.1	47,316,866-47,469,918	RP11-474B12			11.06.2012	2023-02-08	11	30.07.2018	2023-11-30	5
16q22.1	68,520,989-68,576,845	RP11-76H6			02.07.1998	2024-12-27	26
16q24.1	84,602,975-84,682,017	RP11-61F12												02.07.2011	2024-02-13	13
16q24.1	86,421,095-86,592,216	RP11-1055L9			24.08.2011	2024-02-13	13
16q24.3	88,845,087-89,052,718	RP11-830F9						25.06.2014	2022-02-09	8
17pter-qter	1-81,195,210		wcp 17		2016-10-10	2022-01-31	6
17pter-p11.2	1-22,200,000		pcp 17p								2014-09-29	2024-04-12	10
17p13.3	2,545,429-2,705,380	RP11-74E22			18.01.2018	2022-02-21	4
17p13.2	5,084,382-5,225,954	RP11-333E1			02.05.2001	2023-01-16	22
17p13.1	7,762,307-7,930,872	RP11-298H4			19.04.2011	2023-01-19	12
17p12	13,914,708-14,100,645	RP11-601N13						21.02.2013	2018-03-20	5	17.09.2018	2022-02-21	4
17p12	15,098,376-15,329,829	RP11-849N15			10.12.2011	2023-10-23	12
17p12	15,329,830-15,434,037	RP11-726O12			16.10.2015	2023-07-26	8
17p11.2	16,706,021-16,778,101	RP11-219A15			17.09.2018	2023-01-11	5	07.01.2016	2023-01-16	7
17p11.2	18,002,994-18,169,260	RP11-189D22												13.12.2018	2024-04-26	6
17p11.2	20,073,768-20,193,561	RP5-836L9			05.01.2016	2022-08-01	6
17p11.2	20,878,522-21,160,776	RP11-746M1			19.07.2012	2021-08-12	9	20.10.2016	2022-10-05	6
17q11.2-qter	25,800,001-81,195,210		pcp 17q		2012-10-29	2024-04-12	12	2015-04-10	2018-10-25	3				2013-09-29	2024-05-27	11
17q11.2	29,271,460-29,427,946	RP11-229K15						05.03.2014	2024-01-25	10
17q12	34,900,255-35,091,561	RP11-141B22															05.07.2021	2024-02-13	3
17q12	35,172,206-35,297,414	RP11-445F12						12.12.2011	2021-06-17	10
17q12	35,917,178-36,076,802	RP11-697E22			17.08.2015	2022-07-04	7	12.12.2011	2021-12-09	10
17q12	36,076,803-36,248,239	RP11-115K3									12.12.2016	2024-04-26	8
17q21.31	41,074,129-41,172,472	RP11-376M2									22.11.2016	2024-05-28	8
17q21.31	41,406,911-41,698,931	RP11-100E5			08.12.2014	2024-01-25	10
17q21.31	43,983,233-44,203,399	RP11-782E1			02.09.2016	2023-08-28	7
17q21.31	44,341,550-44,568,728	CTD-2514I13			08.12.2011	2019-10-18	8
17q22	56,501,331-56,729,755	RP11-978K23												19.04.2011	2022-07-04	11
17q25.3	80,858,759-81,021,949	RP11-196O11			27.11.2017	2023-05-30	6
18pter-qter	1-78,077,248		wcp 18								14.10.2021	2024-04-12	3
18pter-p11.21	1-15,400,000		pcp 18p					2017-11-22	2023-10-05	6										2019-10-17	2024-03-12	5
18p11.31	4,984,552-5,093,821							02.01.2012	2024-06-03	12
18q11.2	19,020,441-19,177,003	RP11-10G8												16.12.2015	2022-11-01	7
18q12.1	25,224,814-25,316,176	RP11-149C3			17.07.2012	2022-01-01	10
18q21.1	44,031,836-44,181,791	RP11-121K4			19.04.2011	2019-05-06	8							05.05.2011	2022-06-02	11
18q21.2	51,256,380-51,414,064	RP11-186J15			21.05.2012	2019-09-06	7
18q21.2	51,414,065-51,541,842	RP11-52C21												15.05.2012	2024-03-12	12
18q21.33	62,133,539-62,297,863	RP11-252H14			09.06.2011	2019-02-25	8
18q22.1	66,639,385-66,796,821	RP11-21L20						09.06.2011	2019-09-06	8
19p13.3	478,636-702,131	CTD-2589F14						04.06.2012	2023-05-30	11
19p13.2	9,267,502-9,437,626	RP11-206D24												16.05.2011	2021-12-01	10
19p13.2	12,913,846-12,995,237	CTD-2265O21			10.12.2011	2024-03-22	13
19p13.12	14,391,819-14,596,169	CTC-548K16						12.12.2012	2020-12-10	8
19p13.11	16,575,053-16,736,131	CTD-3222D19			09.03.2012	2020-12-10	8
19p13.11	19,557,919-19,713,832	CTC-260F20			25.01.2015	2019-02-26	4
19q12~13.11	29,610,085-29,792,642	RP11-46I12			05.04.2017	2024-04-08	7	11.06.2012	2023-07-26	11
19q13.11	33,399,455-33,591,080	RP11-298M15			13.09.2012	2023-07-06	11
19q13.11	35,302,005-35,472,810	RP11-8N10						20.04.2014	2024-05-31	10
19q13.13	38,450,859-38,627,682	RP11-649P22			27.11.2013	2023-02-27	10
19q13.2	42,258,317-42,416,050	RP11-1147E4			19.04.2011	2024-06-03	13
20pter-qter	1-63,025,520		wcp 20					2013-05-06	2020-06-02	7				2021-11-02	2024-03-12	3
20p12.3	6,509,046-6,628,735	RP5-989D7			10.12.2011	2020-05-18	9
20p12.3	6,821,485-6,959,223	RP5-994L9			10.12.2011	2020-05-18	9
20p12.2	10,450,840-10,589,181	RP11-204H22						11.09.1995	27.12.2024	29
20p11.22	21,334,151-21,385,179	RP11-227D2			17.04.2013	2022-10-05	5
20p11.21	25,436,206-25,594,786	RP11-96L6			23.01.2014	2023-02-08	9
20p11.1	25,600,001-27,500,000			D20Z2																02.07.2014	2023-02-08	9
20q11.21-qter	29,400,001-63,025,520		pcp 20q		10.12.2011	2021-03-18	10													22.11.2017	2024-06-07	7
20q13.2	52,985,678-53,160,009	RP11-66F1												15.05.2012	2018-07-30	6
21q11.2	15,928,871-15,929,385	RP11-89H21									01.08.2016	2023-10-17	7
21q21.1	18,414,905-18,567,253	RP11-43A6												10.08.2018	2024-12-16	6
21q21.1	20,385,206-20,551,082	RP11-28M9						26.10.2012	2019-02-28	7
21q21.1	21,603,698-21,743,689	RP11-105N1															06.03.2015	2024-08-26	9
21q21.2	25,587,150-25,711,150	RP11-132H24			05.07.2011	2020-06-12	9
21q21.3	29,613,050-29,808,423	RP11-775F23			11.06.2006	2024-06-03	18
21q22.11	31,753,113-31,932,305	RP11-41N19						14.03.2013	2024-12-18	11
21q22.12	35,846,470-36,031,633	RP11-272A3			04.01.2013	2020-02-13	7
21q22.13~22.2	39,546,498-39,733,869	RP11-24A11						21.11.2012	2019-11-19	7
21q22.13~22.2	39,679,150-39,818,509	RP11-164E1												27.08.2014	2024-07-23	10
21q22.2	40,645,445-40,777,089	RP1-128M19						13.11.2012	2023-02-08	11
22qter-qter	1-51,304,566		wcp 22																	03.03.2023	2024-03-12	1
22q11.1~11.21	16,379,229-16,519,909	RP11-134C5			16.06.2017	2023-08-28	6
22q11.1~11.21	17,381,569-17,556,908	RP11-66F9						19.07.2012	2023-08-28	11
22q11.21	17,759,281-17,959,644	RP11-172D7												08.08.2019	2024-02-13	5
22q11.21	18,591,317-18,591,634	RP11-239G23						14.09.2010	2018-03-09	8
22q11.21	20,729,538-20,874,911	CTA-433F6						10.09.2012	2018-04-30	6
22q11.21	21,216,527-21,433,067	RP11-1058B20			18.09.2012	2024-07-17	12	11.11.2011	2024-07-12	13
22q11.22	22,431,587-22,617,105	RP11-24N11												16.05.2011	2022-04-19	11
22q11.22	23,070,751-23,222,729	RP11-50L23			07.11.2012	2021-08-09	9
22q11.23	25,598,912-25,762,849	RP11-157B2						29.10.2012	2024-08-26	11
22q12.1	26,898,499-27,029,896	CTA-445C9															28.12.2016	2024-04-05	8
22q12.2	30,038,549-30,179,920	RP11-551L12						03.03.2011	2024-07-17	13				30.07.2019	2024-10-28	5
22q12.2	30,179,927-30,343,292	RP11-614K5
22q13.2	41,244,500-41,425,237	RP11-844C16												13.02.2024	13.02.2024	1
22q13.2	41,910,037-42,042,811	CTA-960C9			05.07.2011	2021-04-16	10							11.11.2011	2021-11-09	10
22q13.2~13.31	44,142,192-44,319,759	RP3-388M5			19.02.2014	2021-09-15	7
22q13.32	48,869,539-48,960,274	CTA-299D3						18.09.2013	2023-08-01	10
22q13.32~13.33	49,354,445-49,452,791	RP5-925J7			07.02.2019	2024-06-03	5
22q13.33	51,078,884-51,174,589	CTA-799F10						17.12.2014	2021-03-23	7
Xp22.33	3,699,732-3,744,886	RP11-23N11									05.01.2017	2023-09-07	6
Xp22.31	7,974,846-8,054,265	RP11-692P14						19.12.2011	2024-08-16	13
Xp22.2	14,860,603-14,898,714	RP1-93D11			09.12.2016	2024-11-11	8
Xp22.2	16,999,062-17,184,213	RP11-2K15			30.04.2014	2024-04-05	10
Xp22.13	18,442,745-18,537,737	RP11-558P14			06.09.2015	2021-10-14	6
Xp22.12	21,539,344-21,690,173	RP11-406A18						08.06.2015	2024-11-11	9
Xp21.2	30,324,249-30,488,716	RP11-153D5												05.05.2011	2022-05-05	11
Xp21.2	30,685,463-30,865,180	RP11-745O16			24.04.2014	2024-08-16	10
Xp11.4	40,870,164-41,033,683	RP11-469E19			19.06.2013	2021-06-17	8
Xp11.3	43,467,691-43,547,982	RP5-879N19						25.06.2015	2024-10-15	9
Xp11.23	46,550,324-46,725,035	RP11-793K24						12.12.2016	2023-06-01	7
Xp11.21	55,388,488-55,573,103	RP11-541G7			23.04.2014	2020-11-23	6							27.08.2014	2020-06-08	6
Xq11.2-qter	63,000,001-147,100,000		pcp Xq		2019-02-14	2024-05-28	5
Xq12	65,976,676-66,113,329	RP11-726A23												27.02.2014	2023-05-10	9
Xq13.2	72,877,130-73,268,797	RP13-183A17			21.03.2016	2024-12-20	8
Xq13.2	72,984,233-73,138,970	RP11-13M9						02.01.2018	2024-05-29	6
Xq22.1	100,476,073-100,481,392	RP1-302L24			05.09.2018	2023-04-21	5
Xq22.1	100,845,595-100,902,414	RP4-545K15												30.06.2011	07.08.2023	12
Xq22.2	103,036,596-103,212,278	RP11-34P3			14.02.2012	2021-08-12	9
Xq23	108,917,631-108,980,892	RP6-13I1												04.05.2018	2021-08-24	3
Xq23	109,774,055-109,848,972	RP3-465D4												16.05.2011	2021-08-12	10
Xq24	116,632,737-116,705,027	RP3-394H4			28.10.2013	2023-04-26	10
Xq24	118,554,846-118,682,962	RP3-404F18						10.04.2018	2024-02-14	6
Xq25	123,098,430-123,265,430	RP11-100L19												16.05.2011	2022-12-27	11
Xq27.2	140,661,835-140,841,885	RP11-965H15						11.11.2015	2020-08-11	5
Xq27.2	141,869,700-142,068,715	RP1-48G12			21.12.2015	2024-07-02	9
Xq28	153,255,832-153,407,916	RP11-119A22						09.10.2019	2024-11-01	6
Ypter-p11.2	1-11,600,000		pcp Yp		2011-10-04	2021-03-10	10
Yp11.2	4,857,081-5,017,603	RP11-122L9						08.05.2012	2023-10-09	11
Yp11.2	6,692,454-6,859,727	RP11-115H13												03.07.2012	2024-07-16	12
Yq11.21~q11.221	15,009,524-15,171,743	RP11-928F21			24.02.2014	2022-03-25	8
Yq11.221	17,179,168-17,332,137	RP11-59K8						16.05.2013	2021-12-20	8
Yq11.222	19,964,826-20,143,885	RP11-509B6						20.12.2011	2022-03-25	11
Yq11.223	24,741,432-24,903,405	RP11-631P15			24.08.2012	2020-02-13	8							25.05.2011	2020-09-30	9
Yq11.223	25,555,735-25,730,304	RP11-39P20						01.12.2011	2024-04-04	13

## Sheet: Table S2 - commercial probes
localization cytoband	company	probe LSP	paint probe	centromeric probe	labelling SG / 1. test done on	probe used again	years in between	labelling SO / 1. test done on	probe used again	years in between	labelling TR / 1. test done on	probe used again	years in between	labelling SA 1. test done on	probe used again	years in between
1p36.33	A/V	Vysis TelVysion 1p Probe			2016-02-01	2023-01-02	7
(1p11.1~q11/)5p11~q11.1/19q11	M			XCE /5/19				2013-07-01	2024-02-01	11				2014-06-01	2021-05-07	7
1p11.1~q11/5p11~q11.1/19q11	K			SE 1/5/19										2014-06-01	2021-05-07	7
1p11.1~q11/5p11~q11.1/19q11	C			Chromosome 1/5/19 alpha Satellite Probe							01.01.2022	2024-09-17	2
2p25.3	K	ST 2pter									2006-06-01	2021-03-12	15
3p26.3	C	3pter Subtelomere Specific Probe			2016-10-01	2023-01-05	7
3p26.3	K	ST 3pter			2006-11-01	2024-01-02	18
3p11.1~q11.1	Z			ZytoLight CEN3 Probe
3q29	C	3qter Subtelomere Specific Probe									2019-01-01	2024-06-24	5
4p11~q11	A/V			Vysis Cep4 (D4Z1)	2010-08-16	2022-01-07	12	2010-08-09	2022-01-24	12				2013-11-01	2021-03-19	8
4p11~q11	A/V			Vysis Cep4 (D4Z1)				2021-03-11	2024-12-24	3				2013-11-01	2021-03-19	8
4q35.2	A/V	Vysis TelVysion 4q Probe						2017-02-23	2023-09-13	6
4q35.2	K	ST 4qter			2006-11-01	2018-01-15	12
4q35.2	C	4qter Subtelomere Specific Probe			2013-08-05	2024-05-04	11				2017-11-01	2024-03-02	7
5p15.33	A/V	Vysis TelVysion 5p Probe			2013-04-01	2024-05-04	11
5p15.33	C	5pter Subtelomere Specific Probe			2016-11-14	2022-04-21	6
6p11.1q11.1	A/V			Vysis Cep6 (D6Z1)	2024-02-06	2024-12-12	1	2005-03-07	2024-12-27	19
7p22.3	A/V	Vysis TelVysion 7p Probe									2011-04-01	2024-03-12	13
7q11.1	A/V			Vysis Cep7 (D7Z1)	2022-10-05	2024-06-26	2
8p11.1~q11.1	A/V			Vysis Cep8 (D8Z2)				2011-05-01	2022-12-01	11
8p11.1~q11.1	C			Cep8 Alpha Satellite	2018-12-01	2024-02-01	6	2024-08-14	2024-12-27	1
8p11.1~q11.1	Z			ZytoLight Cen8	2013-02-01	2024-12-27	11
8q24.23	K	ST 8qter			2008-08-01	2024-04-04	16
8q24.23	A/V	Vysis TelVysion 8q Probe						2019-12-05	2024-07-24	5
9p24.3	C	9pter Subtelomere Specific Probe									2015-03-01	2019-02-26	4
9p11.1~q11	A/V			Vysis Cep9 (D9Z4)	2022-03-09	2024-10-10	2
9q12	C			Chromosome 9 Classical Satellite	2021-06-28	2024-10-10	3
10q26.3	C	10qter Subtelomere Specific Probe			2015-10-01	2019-11-20	4				2015-12-01	2024-03-12	11
10p11.1q11.1	A/V			Vysis CEP10 (D10Z1)				2011-03-21	2024-12-27	13
11p11.1q11.1	A/V			Vysis CEP11 (D11Z1)				2009-06-16	2018-03-02	9
12p11.1q11.1	A/V			Vysis CEP12 (D12Z3)				2008-05-24	2024-12-27	16	2018-09-01	2024-12-27	6
11q25	K	ST 11qter			2010-09-01	2023-07-17	13
13p11.1~q11/21p11.1~q11.1	Z			Zytolight CEN13/21 Probe	2018-09-01	2023-11-13	5	2018-09-01	2023-11-13	5
13p11.1~q11/21p11.1~q11.1	C			Chromosome 13/21 alpha satellite Probe	2004-07-01	2024-12-27	20
13p11.1~q11/21p11.1~q11.1	C			Chromosome 13/21 alpha satellite Probe	2024-02-06	2024-12-12	1
14p11.1q11.1/22p11.1~q11.1	Z			Zytolight CEN14/22 Probe										2024-07-10	2024-12-10	1
15p11.1q11.1	C			Chromosome 15 Alpha Satellite Probe (D15Z4)							2019-06-01	2024-11-10	5
15p11.1q11.1	A/V			Vysis CEP15 (D15Z4)				2020-08-06	2023-11-13	3
15q26.3	K	ST 15qter									2006-11-01	2021-12-16	15
16p11.1~q11.1	C			Chromosome 16 Alpha Satellite Probe (D16Z2)	2021-12-01	2024-12-11	3
16q11.2	A/V			Vysis CEP16 (D16Z3)	2014-08-04	2020-10-09	6	2012-09-21	2024-12-11	12				2022-10-20	2024-12-27	2
16q24.3	K	ST 16qter									2006-11-01	2017-06-13	11
17p13.3	C	Smith-Magenis (RAI1) Region Probe			2022-10-01	2024-02-08
17p11.1~q11.1	A/V			Vysis CEP17 (D17Z1)	2014-01-06	2023-11-22	9	2018-06-11	2024-07-06	6
17p11.1~q11.1	Z			Zytolight CEN17 Probe				01.12.2018	05.08.2024	6
18p11.1~q11.1	A/V			Vysis CEP18 (D18Z1)	2010-06-14	19.08.2024	14	25.04.2018	03.02.2024	6
18p11.1~q11.1	A/V			Vysis CEP18 (D18Z1)	2016-01-14	2024-12-10	8
18p11.1~q11.1/Xp11.1q11.1/Yq12	A/V			Aneuvision CEP18 Sa/X Sg/Y So DNA Probe	2015-05-10	2019-12-05	4	2015-05-10	2019-12-05	4				2015-05-10	2019-12-05	4
18p11.1~q11.1/Xp11.1q11.1/Yq12	A/V			Aneuvision CEP18 Sa/X Sg/Y So DNA Probe	2019-09-05	2024-07-02	5	2019-09-05	2024-07-02	5				2019-09-05	2024-07-02	5
18p11.1~q11.1/Xp11.1q11.1/Yp11.1q11.1	Z			Zytolight SPEC 18 Sa/CENX Sg/Y So Triple Color Probe	2014-06-01	2022-11-25	8	2014-06-01	2022-11-25	8				2014-06-01	2022-11-25	8
18q23	K	ST 18qter									2009-09-01	2018-12-19	9
19p13.3/ 19q13	Z	Zytolight SPEC 19q13 So/19p13 Sg Dual Color Probe			2014-07-01	2024-10-29	10	2014-07-01	2024-10-29	10
22q11.21/ 22q13.33	A/V	Vysis LSI N25 / Vysis LSI ARSA			2018-09-01	2018-12-11	1	2018-09-01	2018-12-11	1
22q13.33	K	ST 22qter			2012-07-01	2018-11-12	6
Yq12	A/V			Vysis CEPY (DYZ1)	2019-02-13	2023-12-11	4
Xp11.1q11.1 (DXZ1)	A/V			Vysis CEPX (DXZ1)	2024-01-10	2024-12-11	1							2022-11-16	2024-07-02	2

## Sheet: Tabel S3 - integration times
LSP	label	age in years	integration time (seconds)		paint	label	age in years	integration time (seconds)			centromeric	label	age in years	integration time (seconds)
RP11-844C16	SO	1	8		wcp 8	SA	1	7.5			Vysis CEP8 (D8Z2)	SO	1	1.8
RP11-1134E3	bio	1	5		wcp 2	SA	1	2.5			Vysis CEP6 (D6Z1)	SG	1	5
RP11-350G2	dig	1	8		wcp 2	SO	1	9			Zytolight CEN14/22 Probe	SA	1	3
Vysis LSI N25	SO	1	2.5		wcp 14	SA	1	8			Chromosome 13/21 Alpha Satellite Probe	SG	1	8
RP11-70A1	TR	1	10		wcp 15	SG	1	8			Vysis CEP16 (D16Z3)	SA	2	0.9
Vysis LSI ARSA	SG	1	1.6		wcp 7	SA	1	3			Vysis CEP7 (D7Z1)	SG	2	10
RP11-408D2	bio	2	8		wcp 22	SA	1	3.2			Chromosome 1/5/19 alpha Satellite Probe	TR	2	10
Smith-Magenis (RAI1) Region Probe	SG	2	10		wcp 9	SG	2	3.5			Vysis CEP9 (D9Z4)	SA	2	0.3
RP11-141B22	TR	3	8		wcp 20	SO	3	2			Vysis CEPX (DXZ1)	SA	2	5
RP11-399K21	TR	3	10		wcp 16	SA	3	8			Chromosome 16 Alpha Satellite Probe (D16Z2)	SG	3	8
RP11-307C10	SO	3	8		wcp 18	SG	3	8			Vysis Cep15 (D15Z4)	SO	3	8
RP11-164K24	dig	5	8		wcp 15	bio	5	8			Chromosome 9 Classical Satellite	SG	3	5
RP5-925J7	bio	5	8		pcp 12q	SA	8	8			Vysis CEP4 (D4Z1)	SO	3	5
3qter Subtelomere Specific Probe	TR	5	8		pcp Yp	bio	10	8			Vysis CEP18 (D18Z1)	SO	6	2
RP11-474B12	dig	5	8		pcp 17p	SG	10	8			SE 1/5/19	SA	7	9
RP11-782E1	bio	7	9		pcp 17q	bio	12	8			Vysis CEP11 (D11Z1)	SO	9	1.5
RP11-603B24	TR	7	10		midi70	bio	25	8			D20Z2	SA	9	8
RP11-830F9	dig	8	8		midi44	bio	25	8			ZytoLight Cen8	SG	11	10
RP11-261J10	SG	8	8		midi6q27	bio	27	7.5			Vysis CEP10 (D10Z1)	SO	13	6.4
RP11-105N1	TR	9	10		midi8p22	dig	28	7.2			Vysis Cep6 (D6Z1)	SO	19	2.5
Zytolight SPEC 19q13	SO	10	8		midi11q23	bio	30	8			Chromosome 13/21 alpha satellite Probe	SG	20	7.5
Zytolight SPEC 9p13	SG	10	6.5
RP11-705C1	SO	11	8
RP11-115H13	SO	12	8
RP11-80F22	TR	18	8
RP11-204H22	dig	29	8

## Sheet: legends
	Abbreviations
	Labelling				Company names			Probe names
	bio	biotin			A/V	Abbott / Vysis		CEN / Cen / CEP / SE	centromeric probe
	dig	digoxigenin			C	Cytocell / Sysmex		midi	micordissection derived probe
	SA	SpectrumAqua			K	Kreatech / Leica		pcp	partial chromosome paint
	SG	SpectrumGreen			M	MetaSystems		wcp	whole chromosome paint
	SO	SpectrumOrange			Z	ZytoVision
	TR	TexasRed
